# Supplementary material for: Memory, mood and associated neuroanatomy in individuals with steroid sulphatase deficiency (X‐linked ichthyosis)
Source: Genes Brain Behav. 2024 May 5;23(3):e12893. doi: 10.1111/gbb.12893 (PMC11070068; doi:10.1111/gbb.12893)
Supplement: Supplementary file 1 — Table S1: Volumes of subcortical memory‐associated (sub)regions. Table S2: Global and regional cortical measures. Table S3: Measures of white matter tract integrity. Table S4: Volumes of basal ganglia subregions previously suggested to be sensitive to Xp22.31 deletion. [file GBB-23-e12893-s002.xlsx]

## Sheet: Supplementary Table 1
Supplementary Table 1: Volumes of subcortical memory-associated (sub)regions
Data presented as median values with 95% confidence intervals determined by bootstrapping
	Non-carriers (males and females combined)	Carriers (males and females combined)	Statistical analysis (effect of deletion)	Corrected p-value
Total hippocampal volume (mm3)(right)	4113.30 (4107.20-4118.00) (n=34490)	4036.90 (3918.30-4253.00) (n=28)	b = .007, P = .515	0.85
Total hippocampal volume (mm3)(left)	3937.30 (3932.70-3942.19) (n=34486)	3846.35 (3592.95-4150.35) (n=28)	b = -.010, P = .350	0.85
Hippocampal tail volume (mm3)(right)	594.34 (593.48-595.38) (n=34489)	571.42 (540.63-626.17) (n=28)	b = .015, P = .202	0.85
Hippocampal tail volume (mm3)(left)	569.90 (568.90-570.86) (n=34477)	577.01 (542.60-606.65) (n=28)	b = .008, P = .507	0.85
Subiculum body volume (mm3)(right)	279.27 (278.79-279.71) (n=34480)	282.00 (266.13-302.17) (n=28)	b = .009, P = .435	0.85
Subiculum body volume (mm3)(left)	276.23 (275.77-276.73) (n=34471)	268.13 (259.56-288.38) (n=28)	b = .009, P = .783	0.85
Subiculum head volume (mm3)(right)	197.79 (197.43-198.14) (n=34440)	195.39 (185.10-211.59) (n=28)	b = .010, P = .424	0.85
Subiculum head volume (mm3)(left)	195.13 (194.77-195.49) (n=34463)	193.98 (179.00-204.61) (n=28)	b = -.008. P = .492	0.85
Presubiculum body volume (mm3)(right)	169.87 (169.52-170.25) (n=34439)	171.98 (157.83-177.68) (n=28)	b = .007, P = .533	0.85
Presubiculum body volume (mm3)(left)	182.91 (182.53-183.27) (n=34426)	175.49 (168.42-193.64) (n=28)	b = .008, P = .507	0.85
Presubiculum head volume (mm3)(right)	147.74 (147.50-147.99) (n=34465)	154.37 (139.28-162.09) (n=28)	b = .010, P = .381	0.85
Presubiculum head volume (mm3)(left)	145.76 (145.54-146.04) (n=34452)	146.29 (137.04-154.84) (n=28)	b = .004, P = .742	0.85
Parasubiculum volume (mm3)(right)	66.04 (65.84-66.23) (n=34428)	71.53 (63.70-76.53) (n=27)	b = .011, P = .374	0.85
Parasubiculum volume (mm3)(left)	66.06 (65.88-66.26) (n=34431)	68.40 (62.75-71.44) (n=28)	b = .002, P = .862	0.85
CA1 body volume (mm3)(right)	155.22 (154.84-155.60) (n=34507)	159.22 (143.81-169.41) (n=28)	b = .007, P = .594	0.85
CA1 body volume (mm3)(left)	142.68 (142.33-143.06) (n=34506)	150.82 (137.24-156.40) (n=28)	b = -.004, P = 773	0.85
CA1 head volume (mm3)(right)	582.18 (581.18-583.18) (n=34477)	574.10 (541.13-620.41) (n=28)	b = .001, P = .961	0.96
CA1 head volume (mm3)(left)	556.45 (555.48-557.54) (n=34483)	569.94 (492.66-596.10) (n=28)	b = -.013, P = .254	0.85
CA3 body volume (mm3)(right)	122.64 (122.39-122.92) (n=34498)	122.34 (112.85-132.85) (n=28)	b = .004, P = .726	0.85
CA3 body volume (mm3)(left)	111.01 (110.76-111.29) (n=34502)	116.51 (102.65-122.01) (n=28)	b = .003, P = .824	0.85
CA3 head volume (mm3)(right)	161.52 (161.22-161.83) (n=34492)	155.72 (145.18-166.23) (n=28)	b = -.006, P = .642	0.85
CA3 head volume (mm3)(left)	151.49 (151.16-151.80) (n=34477)	150.10 (138.03-159.44) (n=28)	b = -.006, P = .634	0.85
CA4 body volume (mm3)(right)	146.32 (146.10-146.56) (n=34484)	146.61 (139.51-153.86) (n=28)	b = .009, P = .437	0.85
CA4 body volume (mm3)(left)	138.71 (138.50-138.93) (n=34494)	138.78 (129.24-143.06) (n=28)	b = .011, P = .384	0.85
CA4 head volume (mm3)(right)	147.97 (147.74-148.21) (n=34471)	143.93 (134.10-152.50) (n=28)	b = -.005, P = .658	0.85
CA4 head volume (mm3)(left)	143.27 (143.03-143.48) (n=34486)	144.62 (131.39-147.71) (n=28)	b = -.008, P = .493	0.85
Hippocampal fissure volume (mm3)(right)	144.79 (144.45-145.10) (n=34349)	140.93 (131.48-161.55) (n=28)	b = -.005, P = .711	0.85
Hippocampal fissure volume (mm3)(left)	135.43 (135.14-135.78) (n=34301)	122.28 (118.93-132.41) (n=28)	b = -.012, P = .325	0.85
Molecular layer of hippocampus body volume (mm3)(right)	217.14 (216.68-217.50) (n=34466)	219.52 (209.31-288.50) (n=28)	b = .025, P = .038	0.85
Molecular layer of hippocampus body volume (mm3)(left)	208.00 (207.55-208.42) (n=34453)	205.30 (195.36-222.250) (n=28)	b = -.004, P = .728	0.85
Molecular layer of hippocampus head volume (mm3)(right)	310.07 (309.53-310.66) (n=34480)	305.08 (291.72-322.53) (n=28)	b = -.004, P = .764	0.85
Molecular layer of hippocampus head volume (mm3)(left)	304.50 (303.53-306.38) (n=34483)	302.52 (283.93-320.94) (n=28)	b = -.006, P = .631	0.85
GC-ML-DG (body) volume (mm3)(right)	167.31 (167.04-167.59) (n=34495)	165.47 (161.67-175.09) (n=28)	b = .008, P = .514	0.85
GC-ML-DG body) volume (mm3)(left)	167.31 (167.04-160.93) (n=34485)	156.73 (153.65-163.74) (n=28)	b = .013, P = .287	0.85
GC-ML-DG (head) volume (mm3)(right)	179.97 (179.66-180.30) (n=34468)	178.84 (164.10-184.40) (n=28)	b = -.007, P = .518	0.85
GC-ML-DG (head) volume (mm3)(left)	173.50 (173.19-173.80) (n=34483)	171.90 (160.32-180.56) (n=28)	b = -.012, P = .281	0.85
Fimbria volume (mm3)(right)	60.25 (60.03-60.47) (n=34506)	59.16 (46.83-63.76) (n=28)	b = -.008, P = .539	0.85
Fimbria volume (mm3)(left)	65.83 (65.57-66.04) (n=34486)	63.31 (55.35-68.26) (n=28)	b = -.005, P = .679	0.85
HATA volume (mm3)(right)	64.35 (64.21-64.49) (n=34498)	63.21 (57.83-69.24) (n=28)	b = -.011, P = .356	0.85
HATA volume (mm3)(left)	59.29 (59.16-59.40) (n=34491)	55.10 (49.90-61.78) (n=28)	b = -.023. P = .058	0.85

## Sheet: Supplementary Table 2
Supplementary Table 2: Global and regional cortical measures
Data presented as median values with 95% confidence intervals determined by bootstrapping
	Non-carriers (males and females combined)	Carriers (males and females combined)	Statistical analysis (effect of deletion)	Corrected p-value
Global mean cortical thickness (mm)(right)	2.67 (2.67-2.67) (n=32281)	2.69 (2.66-2.72) (n=28)	b = .013, P = .328	0.79
Global mean cortical thickness (mm) (left)	2.68 (2.68-2.68) (n=34469)	2.67 (2.61-2.70)(n=28)	b = -.006, P = .619	0.79
Global cortical surface area (mm2)(right)	84682.15 (84574.82-84783.98) (n=34518)	81572.55 (76915.70-83892.30) (n=28)	b = -.005, P = .460	0.79
Global cortical surface area (mm2) (left)	83917.90 (83793.00-84028.49) (n=34520)	81589.55 (76842.65-83299.50) (n=28)	b = -.004, P = .547	0.79
Entorhinal cortex thickness (mm)(right)	3.32 (3.32-3.33) (n=34376)	3.27 (3.20-3.56) (n=28)	b = -.001, P =.926	0.93
Entorhinal cortex thickness (mm)(left)	3.27 (3.27-3.27) (n=34339)	3.27 (3.20-3.45) (n=28)	b = -.014, P = .307	0.79
Entorhinal cortex surface area (mm2)(right)	410.00 (409.00-411.00) (n=34457)	380.00 (348.00-425.00) (n=28)	b = .004, P = .723	0.79
Entorhinal cortex surface area (mm2)(left)	463.00 (462.00-465.00) (n=34478)	440.00 (373.00-478.00) (n=28)	b = .006, P = .612	0.79
Parahippocampal cortex thickness (mm)(right)	2.70 (2.70-2.70) (n=34477)	2.74 (2.61-2.79) (n=28)	b = .021, P = .109	0.79
Parahippocampal cortex thickness (mm)(left)	2.76 (2.76-2.77) (n=34522)	2.75 (2.59-2.90) (n=28)	b = -.005, P = .691	0.79
Parahippocampal cortex surface area (mm2)(right)	626.00 (625.00-627.00) (n=34437)	601.00 (587.00-648.00) (n=28)	b = -.005, P =.692	0.79
Parahippocampal cortex surface area (mm2)(left)	650.00 (649.00-651.00) (n=34448)	631.50 (588.50-665.00) (n=28)	b = .004, P = .709	0.79

## Sheet: Supplementary Table 3
Supplementary Table 3: Measures of white matter tract integrity
Data presented as median values with 95% confidence intervals determined by bootstrapping
	Non-carriers (males and females combined)	Carriers (males and females combined)	Statistical analysis (effect of deletion)	Corrected p-value
Fractional anisotropy (fornix)(x10-1)	4.44 (4.43-4.45) (n=31903)	4.63 (4.11-4.98) (n=25)	b = .010, P = .430	0.78
Mean diffusivity (fornix)(x10-4)	7.92 (7.91-7.92) (n=31782)	7.90 (7.75-8.11) (n=24)	b = -.006, P = .653	0.78
Fractional anisotropy (body of corpus callosum)(x10-1)	7.16 (7.15-7.16) (n=31765)	7.09 (7.04-7.14) (n=24)	b = .003, P = .825	0.83
Mean diffusivity (body of corpus callosum)(x10-4)	7.36 (7.35-7.36) (n=31680)	7.31 (7.27-7.47) (n=24)	b = .010, P = .455	0.78
Fractional anisotropy (splenium of corpus callosum)(x10-1)	7.90 (7.90-7.90) (n=31782)	7.84 (7.73-8.05) (n=25)	b = -.007, P = .605	0.78
Mean diffusivity (splenium of corpus callosum)(x10-3)	1.52 (1.52-1.53) (n=31504)	1.43 (1.38-1.61) (n=25)	b = -.012, P = .317	0.78

## Sheet: Supplementary Table 4
Supplementary Table 3: Volumes of basal ganglia subregions previously suggested to be sensitive to Xp22.31 deletion
Data presented as median values with 95% confidence intervals determined by bootstrapping
	Non-carriers (males and females combined)	Carriers (males and females combined)	Statistical analysis (effect of deletion)	Corrected p-value
Putamen (mm3)(right)	4584 (4577-4591)(n=34461)	4258 (3957-4442)(n=28)	b = -.008, P = .447	0.47
Globus pallidus (mm3)(right)	1975 (1972-1978)(n=34492)	1801 (1693-1910)(n=28)	b = -.022, P = .038	0.11
Nucleus accumbens (mm3)(left)	404 (402-405)(n=34503)	391 (356-427)(n=28)	b = -.008, P = .470	0.47
