# Supplementary material for: Memory, mood and associated neuroanatomy in individuals with steroid sulphatase deficiency (X‐linked ichthyosis)
Source: Genes Brain Behav. 2024 May 5;23(3):e12893. doi: 10.1111/gbb.12893 (PMC11070068; doi:10.1111/gbb.12893)
Supplement: Supplementary file 2 — Data S1: Supporting Information. [file GBB-23-e12893-s001.xlsx]

## Sheet: Demographics
Participant	Age	Sex at birth	Group	Family history of memory-related condition (1=yes, 2=no); unsure replaced by -	Affected male XLI relative if family history (1=Mother, 2=Father, 3=Grandfather, 4=Grandmother, 5=Sister, 6=Brother, 7=Other)	Country of residence (1=UK/USA, 2=elsewhere)	1=no formal education/high school only, 2=college/university/postgraduate
1	28	Female	XLI	1		1	2
2	36	Female	XLI	1		2	1
3	32	Female	XLI	2		1	2
4	39	Female	XLI	2		1	1
5	47	Female	XLI	-		1	1
6	46	Male	XLI	2		2	2
7	41	Female	XLI	1		1	1
8	53	Female	XLI	2		1	1
9	49	Female	XLI	-		1	2
10	38	Female	XLI	2		1	1
11	31	Female	XLI	2		1	2
12	47	Female	XLI	2		1	1
13	42	Female	XLI	1		1	2
14	64	Male	XLI	1	3	1	1
15	36	Female	XLI	1		1	2
16	30	Female	XLI	2		1	2
17	24	Female	XLI	1		1	2
18	32	Male	XLI	1	4	1	1
19	41	Female	XLI	2		1	2
20	43	Female	XLI	-		1	1
21	29	Female	XLI	2		2	2
22	40	Female	XLI	1		2	2
23	36	Female	XLI	2		2	1
24	30	Female	XLI	1		2	2
25	61	Female	XLI	2		2	1
26	54	Female	XLI	1		1	1
27	40	Female	XLI	1		1	2
28	44	Female	XLI	2		1	2
29	53	Female	XLI	1		1	2
30	55	Male	XLI	1	4	1	2
31	38	Female	XLI	2		1	2
32	64	Male	XLI	1	3	1	2
33	40	Female	XLI	1		1	2
34	41	Female	XLI	2		2	2
35	40	Female	XLI	2		1	1
36	46	Female	XLI	2		2	2
37	31	Female	XLI	1		1	2
38	55	Female	XLI	2		2	1
39	33	Female	XLI	2		1	1
40	47	Male	XLI	1	4	1	2
41	36	Female	XLI	1		1	1
42	22	Male	XLI	1	2	2	2
43	37	Female	XLI	-		1	2
44	40	Female	XLI	2		2	2
45	44	Female	XLI	-		1	2
46	63	Male	XLI	1	1	1	2
47	42	Female	XLI	2		1	2
48	24	Male	XLI	-		2	2
49	56	Female	XLI	-		2	2
50	33	Male	XLI	2		1	2
51	45	Male	XLI	1	2	1	2
52	50	Female	XLI	1		2	2
53	73	Female	XLI	1		1	2
54	64	Male	XLI	1	3	1	2
55	62	Male	XLI	-		1	2
56	43	Female	XLI	2		2	2
57	51	Male	XLI	1	6	1	2
58	36	Female	XLI	1		1	2
59	50	Male	XLI	-		1	1
60	22	Male	XLI	-		1	2
61	47	Male	XLI	2		1	1
62	18	Male	XLI	2		1	2
63	62	Male	XLI	1	3	1	1
64	34	Male	XLI	2		1	2
65	44	Female	XLI	2		1	2
66	66	Male	XLI	1	7	1	2
67	33	Female	XLI	1		2	2
68	38	Male	XLI	2		1	2
69	30	Female	XLI	2		2	2
70	26	Male	XLI	1	4	1	1
71	36	Male	XLI	2		1	1
72	34	Male	XLI	1	4	1	2
73	37	Male	XLI	-		2	2
74	35	Female	XLI	2		1	1
75	65	Male	XLI	1	3	1	1
76	50	Female	XLI	2		2	2
77	34	Male	XLI	-		1	1
78	44	Female	XLI	2		1	2
79	45	Female	XLI	-		1	1
80	47	Female	XLI	-		1	2
81	38	Female	XLI	2		1	2
82	32	Female	XLI	2		2	1
83	39	Female	XLI	2		1	1
84	52	Female	XLI	1		2	2
85	22	Male	XLI	2		2	1
86	61	Female	XLI	2		1	2
87	85	Male	XLI	-		1	1
88	42	Female	XLI	2		1	2
89	35	Female	XLI	2		2	2
90	52	Male	XLI	2		1	2
91	59	Male	XLI	2		1	2
92	33	Female	XLI	2		1	2
93	23	Female	XLI	2		1	2
94	41	Female	XLI	2		1	2
95	40	Female	XLI	2		1	2
96	48	Female	XLI	1		1	2
97	26	Male	XLI	-		1	2
98	56	Female	XLI	1		1	2
99	53	Male	XLI	-		1	1
100	51	Female	XLI	1		1	1
101	39	Female	XLI	1		1	2
102	47	Female	XLI	2		1	2
103	55	Female	XLI	1		2	2
104	32	Male	XLI	2		2	2
105	30	Female	XLI	1		2	2
106	36	Female	XLI	1		1	2
107	40	Female	XLI	1		1	2
108	36	Female	XLI	-		1	1
109	23	Male	XLI	2		2	2
110	28	Male	XLI	1	4	1	2
111	37	Female	XLI	2		2	2
112	65	Male	XLI	1	3	1	1
113	41	Female	XLI	2		1	2
114	75	Male	XLI	-		1	1
115	31	Female	XLI	2		1	2
116	11	Male	XLI	2		1	1
117	71	Female	XLI	2		1	1
118	34	Female	XLI	2		1	1
119	22	Male	XLI	2		2	2
120	35	Female	XLI	2		1	2
121	53	Male	IV	1		2	2
122	70	Male	IV	1		1	1
123	40	Female	IV	1		1	2
124	36	Female	IV	-		1	2
125	23	Female	IV	2		1	2
126	32	Female	IV	2		2	2
127	52	Female	IV	1		1	1
128	60	Female	IV	2		1	2
129	46	Male	IV	2		1	2
130	50	Female	IV	2		1	2
131	56	Female	IV	2		1	2
132	59	Male	IV	2		1	2
133	35	Female	IV	2		2	2
134	51	Male	IV	2		1	2
135	57	Female	IV	-		1	2
136	47	Female	IV	2		2	2
137	42	Female	IV	-		1	2
138	43	Female	IV	2		1	2
139	59	Female	IV	2		1	2
140	47	Male	IV	1		1	2
141	72	Female	IV	1		2	2
142	68	Female	IV	-		1	2
143	61	Female	IV	2		1	2
144	73	Female	IV	2		1	2
145	26	Female	IV	1		2	2
146	25	Female	IV	2		1	2
147	57	Male	IV	-		1	1
148	22	Female	IV	2		2	2
149	45	Male	IV	1		1	2
150	68	Female	IV	-		1	2
151	56	Female	IV	2		1	1
152	61	Female	IV	2		1	2
153	47	Male	IV	1		1	2
154	20	Female	IV	2		2	2
155	15	Male	IV	1		1	1
156	30	Female	IV	2		2	2
157	73	Female	IV	2		1	2
158	77	Male	IV	1		2	2
159	40	Male	IV	-		1	1
160	21	Female	IV	2		2	2
161	44	Female	IV	2		1	2
162	44	Female	IV	2		1	2
163	30	Female	IV	2		2	2
164	57	Male	IV	-		1	1
165	48	Female	IV	2		1	2
166	67	Female	IV	2		1	2
167	42	Female	IV	2		1	2
168	18	Female	IV	1		1	1
169	29	Female	IV	1		1	2
170	50	Female	IV	1		1	2
171	60	Female	IV	2		1	2
172	19	Female	IV	1		1	1
173	56	Female	IV	2		1	2
174	49	Female	IV	2		2	1
175	28	Female	IV	2		2	2
176	29	Female	IV	2		2	2
177	53	Male	IV	2		1	2
178	42	Male	IV	1		1	2
179	48	Female	IV	-		1	2
180	58	Male	IV	-		1	1
181	51	Female	IV	1		1	2
182	49	Female	IV	2		1	2
183	25	Female	IV	-		1	1
184	69	Male	IV	2		1	1
185	36	Female	IV	2		2	2
186	31	Female	IV	2		1	2
187	31	Female	IV	1		2	2
188	44	Female	IV	2		1	2
189	60	Male	IV	1		1	2
190	68	Female	IV	1		1	2
191	60	Female	IV	1		1	2
192	49	Male	IV	1		1	1
193	56	Female	IV	2		1	2
194	49	Female	IV	2		1	1
195	39	Female	IV	2		2	2
196	40	Male	IV	2		1	2
197	48	Female	IV	2		2	2
198	29	Female	IV	2		1	2
199	26	Male	IV	-		1	2
200	62	Female	IV	2		1	1
201	61	Female	IV	-		1	2
202	36	Female	IV	1		2	2
203	43	Female	IV	1		1	2
204	55	Male	IV	2		1	2
205	36	Female	IV	2		2	2
206	23	Male	IV	-		2	2
207	64	Male	IV	1		1	2
208	22	Female	IV	2		1	2
209	53	Female	IV	2		1	2
210	43	Male	IV	2		1	2
211	69	Female	IV	-		1	2
212	46	Male	IV	2		2	2
213	35	Male	IV	2		1	2
214	47	Male	IV	2		1	2
215	27	Female	IV	2		2	2
216	56	Male	IV	1		1	2
217	29	Male	IV	2		2	2
218	70	Female	IV	1		1	2
219	45	Female	GP	2		1	2
220	48	Female	GP	2		1	2
221	37	Female	GP	2		1	2
222	38	Female	GP	2		1	2
223	41	Female	GP	2		1	2
224	36	Male	GP	2		1	1
225	35	Female	GP	2		1	2
226	36	Female	GP	2		1	2
227	43	Female	GP	2		1	2
228	35	Female	GP	-		1	2
229	49	Female	GP	2		1	1
230	35	Female	GP	2		1	2
231	37	Male	GP	2		1	2
232	36	Female	GP	2		1	2
233	50	Male	GP	2		1	2
234	38	Female	GP	2		1	2
235	49	Female	GP	2		1	1
236	43	Female	GP	2		1	2
237	54	Male	GP	2		1	1
238	35	Female	GP	2		1	2
239	43	Female	GP	2		1	2
240	39	Female	GP	2		1	2
241	37	Male	GP	2		1	2
242	44	Male	GP	2		1	2
243	55	Female	GP	2		1	1
244	41	Female	GP	2		1	2
245	43	Female	GP	1		1	2
246	43	Male	GP	2		1	2
247	36	Male	GP	2		1	1
248	35	Male	GP	2		1	2
249	37	Female	GP	2		1	2
250	35	Female	GP	1		1	2
251	42	Female	GP	2		1	2
252	43	Female	GP	2		1	2
253	53	Female	GP	2		1	2
254	35	Female	GP	2		1	2
255	52	Female	GP	2		1	2
256	52	Female	GP	1		1	2
257	45	Male	GP	2		1	2
258	36	Female	GP	1		1	2
259	51	Female	GP	2		1	2
260	41	Female	GP	1		1	2
261	44	Female	GP	2		1	2
262	48	Female	GP	2		1	2
263	42	Female	GP	-		1	2
264	36	Female	GP	2		1	2
265	48	Male	GP	2		1	2
266	36	Female	GP	1		1	2
267	37	Female	GP	1		1	2
268	37	Female	GP	1		1	2
269	43	Female	GP	2		1	2
270	54	Male	GP	2		1	1
271	43	Female	GP	2		1	2
272	41	Female	GP	2		1	2
273	38	Female	GP	1		1	2
274	35	Female	GP	1		1	1
275	48	Male	GP	2		1	2
276	55	Male	GP	2		1	2
277	46	Female	GP	2		1	2
278	36	Female	GP	2		1	2
279	38	Female	GP	2		1	1
280	40	Female	GP	2		1	1
281	44	Female	GP	2		1	2
282	35	Male	GP	2		1	1
283	41	Female	GP	2		1	2
284	42	Male	GP	1		1	2
285	43	Female	GP	1		1	1
286	40	Female	GP	2		1	2
287	38	Female	GP	-		1	2
288	49	Female	GP	2		1	2
289	54	Female	GP	1		1	2
290	37	Female	GP	2		1	2
291	49	Female	GP	2		1	1
292	38	Male	GP	2		1	1
293	44	Male	GP	2		1	2
294	40	Female	GP	2		1	2
295	37	Female	GP	2		1	2
296	44	Female	GP	2		1	1
297	49	Female	GP	1		1	2
298	54	Male	GP	2		1	2
299	36	Male	GP	1		1	1
300	50	Female	GP	2		1	2
301	38	Male	GP	2		1	2
302	42	Male	GP	2		1	2
303	40	Female	GP	1		1	2
304	35	Female	GP	1		1	2
305	37	Female	GP	2		1	2
306	39	Female	GP	1		1	2
307	43	Female	GP	2		1	2
308	54	Female	GP	2		1	2
309	39	Female	GP	2		1	2
310	43	Female	GP	1		1	2
311	41	Male	GP	1		1	1
312	53	Male	GP	2		1	2
313	35	Female	GP	1		1	2
314	43	Female	GP	2		1	2
315	37	Female	GP	-		1	2
316	36	Female	GP	2		1	1
317	49	Male	GP	2		1	1
318	37	Male	GP	2		1	2
319	37	Female	GP	-		1	1
320	36	Female	GP	2		1	2
321	38	Female	GP	1		1	1
322	35	Male	GP	2		1	2
323	41	Male	GP	2		1	2
324	43	Male	GP	2		1	2
325	39	Female	GP	2		1	2
326	37	Male	GP	2		1	1
327	46	Male	GP	2		1	2
328	36	Male	GP	-		1	1
329	50	Male	GP	1		1	2
330	55	Female	GP	1		1	2
331	39	Female	GP	2		1	2
332	39	Female	GP	2		1	1
333	38	Female	GP	1		1	2
334	53	Male	GP	2		1	2
335	49	Female	GP	1		1	2
336	43	Male	GP	2		1	1
337	40	Female	GP	2		1	2
338	50	Male	GP	1		1	1
339	54	Male	GP	2		1	1
340	48	Female	GP	2		1	1
341	35	Female	GP	2		1	2
342	41	Female	GP	1		1	2
343	37	Female	GP	1		1	2
344	43	Female	GP	1		1	2
345	47	Male	GP	2		1	1
346	36	Male	GP	2		1	2
347	35	Female	GP	2		1	2
348	43	Male	GP	1		1	2
349	50	Male	GP	2		1	1
350	36	Female	GP	2		1	2
351	38	Female	GP	1		1	2
352	52	Male	GP	2		1	2
353	55	Male	GP	1		1	2
354	40	Male	GP	-		1	2
355	37	Female	GP	2		1	2
356	44	Female	GP	2		1	2
357	36	Female	GP	2		1	1
358	36	Male	GP	1		1	2
359	37	Female	GP	2		1	2
360	36	Female	GP	2		1	2
361	47	Male	GP	2		1	2
362	37	Male	GP	2		1	2
363	45	Female	GP	2		1	2
364	45	Male	GP	-		1	2
365	55	Male	GP	2		1	2
366	55	Male	GP	2		1	2
367	54	Female	GP	2		1	1
368	45	Male	GP	1		1	1
369	53	Male	GP	2		1	2
370	43	Male	GP	2		1	2
371	43	Male	GP	2		1	1
372	51	Male	GP	2		1	2
373	41	Male	GP	1		1	2
374	51	Female	GP	2		1	2
375	47	Male	GP	1		1	2
376	38	Female	GP	2		1	2
377	48	Female	GP	2		1	1
378	49	Male	GP	1		1	2
379	48	Male	GP	1		1	2
380	35	Male	GP	2		1	2
381	50	Female	GP	2		1	2
382	49	Male	GP	2		1	2
383	51	Female	GP	1		1	2
384	36	Male	GP	2		1	2
385	54	Male	GP	2		1	2
386	42	Female	GP	1		1	2
387	53	Female	GP	2		1	2
388	43	Male	GP	1		1	2
389	46	Male	GP	2		1	2
390	36	Female	GP	-		1	2
391	55	Female	GP	1		1	2
392	40	Female	GP	2		1	2
393	39	Male	GP	2		1	2
394	42	Female	GP	2		1	2
395	40	Male	GP	2		1	2
396	46	Female	GP	1		1	2
397	54	Male	GP	2		1	2
398	41	Male	GP	2		1	2
399	51	Female	GP	2		1	2
400	47	Male	GP	2		1	2
401	36	Male	GP	2		1	2
402	53	Male	GP	2		1	1
403	36	Male	GP	2		1	2
404	53	Male	GP	2		1	2
405	37	Male	GP	2		1	1
406	41	Female	GP	2		1	1
407	46	Male	GP	-		1	1
408	47	Male	GP	2		1	1
409	41	Male	GP	-		1	2
410	48	Female	GP	1		1	1
411	44	Female	GP	2		1	2
412	40	Female	GP	1		1	2
413	42	Male	GP	2		1	2
414	46	Male	GP	2		1	2
415	46	Male	GP	2		1	1
416	37	Male	GP	2		1	2
417	37	Male	GP	2		1	2
418	54	Male	GP	2		1	1
419	42	Male	GP	1		1	2
420	36	Male	GP	1		1	2
421	38	Male	GP	1		1	2
422	49	Male	GP	2		1	2
423	48	Male	GP	2		1	1
424	37	Male	GP	1		1	2
425	52	Male	GP	1		1	2
426	45	Female	GP	2		1	1
427	53	Male	GP	2		1	2
428	36	Male	GP	1		1	2
429	45	Female	GP	-		1	2
430	53	Male	GP	1		1	2
431	54	Male	GP	2		1	2
432	35	Male	GP	2		1	2
433	35	Male	GP	2		1	1
434	35	Male	GP	2		1	2
435	45	Male	GP	2		1	1
436	55	Male	GP	2		1	1
437	37	Male	GP	2		1	1
438	41	Male	GP	1		1	2
439	36	Male	GP	2		1	2
440	55	Male	GP	2		1	2
441	52	Female	GP	2		1	2
442	38	Male	GP	1		1	2
443	53	Male	GP	2		1	2
444	36	Male	GP	1		1	2
445	52	Male	GP	2		1	2
446	45	Male	GP	1		1	2
447	40	Male	GP	2		1	2
448	36	Male	GP	1		1	2
449	36	Male	GP	2		1	2
450	36	Female	GP	2		1	2
451	41	Female	GP	1		1	2
452	45	Male	GP	2		1	2
453	46	Male	GP	2		1	2
454	53	Female	GP	2		1	2
455	38	Male	GP	2		1	1
456	55	Male	GP	2		1	1
457	45	Male	GP	2		1	2
458	39	Female	GP	2		1	2
459	54	Female	GP	2		1	2
460	44	Male	GP	2		1	2
461	44	Male	GP	2		1	1
462	39	Female	GP	2		1	2
463	37	Female	GP	1		1	2
464	50	Male	GP	1		1	2
465	36	Male	GP	2		1	2
466	41	Male	GP	2		1	2
467	37	Male	GP	2		1	1
468	39	Female	GP	2		1	2

## Sheet: CISI scores
Participant	Group	Sex	CISI score
1	XLI	Female	2
2	XLI	Female	2
3	XLI	Female	2
4	XLI	Female	2
5	XLI	Female	5
6	XLI	Male	4
7	XLI	Female	-
8	XLI	Female	2
9	XLI	Female	2
10	XLI	Female	5
11	XLI	Female	2
12	XLI	Female	-
13	XLI	Female	2
14	XLI	Male	6
15	XLI	Female	3
16	XLI	Female	2
17	XLI	Female	7
18	XLI	Male	4
19	XLI	Female	2
20	XLI	Female	4
21	XLI	Female	2
22	XLI	Female	2
23	XLI	Female	2
24	XLI	Female	2
25	XLI	Female	2
26	XLI	Female	-
27	XLI	Female	3
28	XLI	Female	2
29	XLI	Female	7
30	XLI	Male	5
31	XLI	Female	5
32	XLI	Male	6
33	XLI	Female	3
34	XLI	Female	2
35	XLI	Female	2
36	XLI	Female	4
37	XLI	Female	3
38	XLI	Female	2
39	XLI	Female	3
40	XLI	Male	3
41	XLI	Female	2
42	XLI	Male	4
43	XLI	Female	4
44	XLI	Female	7
45	XLI	Female	4
46	XLI	Male	3
47	XLI	Female	2
48	XLI	Male	3
49	XLI	Female	6
50	XLI	Male	4
51	XLI	Male	6
52	XLI	Female	2
53	XLI	Female	4
54	XLI	Male	6
55	XLI	Male	5
56	XLI	Female	2
57	XLI	Male	5
58	XLI	Female	2
59	XLI	Male	8
60	XLI	Male	6
61	XLI	Male	5
62	XLI	Male	5
63	XLI	Male	6
64	XLI	Male	5
65	XLI	Female	4
66	XLI	Male	3
67	XLI	Female	2
68	XLI	Male	6
69	XLI	Female	2
70	XLI	Male	6
71	XLI	Male	4
72	XLI	Male	5
73	XLI	Male	5
74	XLI	Female	2
75	XLI	Male	6
76	XLI	Female	2
77	XLI	Male	6
78	XLI	Female	2
79	XLI	Female	2
80	XLI	Female	2
81	XLI	Female	2
82	XLI	Female	4
83	XLI	Female	4
84	XLI	Female	2
85	XLI	Male	5
86	XLI	Female	2
87	XLI	Male	5
88	XLI	Female	4
89	XLI	Female	2
90	XLI	Male	6
91	XLI	Male	7
92	XLI	Female	3
93	XLI	Female	2
94	XLI	Female	2
95	XLI	Female	2
96	XLI	Female	2
97	XLI	Male	5
98	XLI	Female	3
99	XLI	Male	5
100	XLI	Female	2
101	-	-	-
102	XLI	Female	4
103	XLI	Female	8
104	XLI	Male	3
105	XLI	Female	3
106	XLI	Female	2
107	XLI	Female	2
108	XLI	Female	2
109	XLI	Male	5
110	XLI	Male	5
111	XLI	Female	3
112	XLI	Male	6
113	XLI	Female	2
114	XLI	Male	5
115	XLI	Female	2
116	XLI	Male	5
117	XLI	Female	-
118	XLI	Female	2
119	XLI	Male	8
120	XLI	Female	2
121	IV	Male	8
122	IV	Male	5
123	IV	Female	5
124	IV	Female	6
125	IV	Female	3
126	IV	Female	5
127	IV	Female	2
128	IV	Female	4
129	IV	Male	4
130	IV	Female	6
131	IV	Female	6
132	IV	Male	4
133	IV	Female	4
134	IV	Male	4
135	IV	Female	5
136	IV	Female	4
137	IV	Female	4
138	IV	Female	6
139	IV	Female	6
140	IV	Male	5
141	IV	Female	6
142	IV	Female	4
143	IV	Female	3
144	IV	Female	6
145	IV	Female	-
146	IV	Female	3
147	IV	Male	5
148	IV	Female	5
149	IV	Male	3
150	IV	Female	3
151	IV	Female	6
152	IV	Female	4
153	IV	Male	4
154	IV	Female	2
155	IV	Male	5
156	IV	Female	3
157	IV	Female	6
158	IV	Male	6
159	IV	Male	7
160	IV	Female	6
161	IV	Female	4
162	IV	Female	3
163	IV	Female	4
164	IV	Male	5
165	IV	Female	3
166	IV	Female	4
167	IV	Female	2
168	IV	Female	8
169	IV	Female	4
170	IV	Female	8
171	IV	Female	3
172	IV	Female	4
173	IV	Female	3
174	IV	Female	7
175	IV	Female	7
176	IV	Female	3
177	IV	Male	4
178	IV	Male	4
179	IV	Female	5
180	-	-	4
181	IV	Female	6
182	IV	Female	6
183	IV	Female	5
184	IV	Male	5
185	IV	Female	3
186	IV	Female	4
187	IV	Female	3
188	IV	Female	4
189	IV	Male	4
190	IV	Female	3
191	IV	Female	2
192	IV	Male	3
193	IV	Female	2
194	IV	Female	4
195	IV	Female	2
196	IV	Male	3
197	IV	Female	3
198	IV	Female	6
199	IV	Male	4
200	IV	Female	3
201	IV	Female	3
202	IV	Female	5
203	IV	Female	6
204	IV	Male	2
205	IV	Female	3
206	IV	Male	5
207	IV	Male	5
208	IV	Female	2
209	IV	Female	5
210	IV	Male	3
211	IV	Female	3
212	IV	Male	2
213	IV	Male	5
214	IV	Male	5
215	IV	Female	2
216	IV	Male	5
217	IV	Male	6
218	IV	Female	5

## Sheet: K10 scores
Participant	Age	Sex at birth	Group	K10
1	28	Female	XLI	26
2	36	Female	XLI	21
3	32	Female	XLI	21
4	39	Female	XLI	23
5	47	Female	XLI	33
6	46	Male	XLI	15
7	41	Female	XLI	30
8	53	Female	XLI	13
9	49	Female	XLI	29
10	38	Female	XLI	20
11	31	Female	XLI	23
12	47	Female	XLI	20
13	42	Female	XLI	31
14	64	Male	XLI	15
15	36	Female	XLI	29
16	30	Female	XLI	15
17	24	Female	XLI	35
18	32	Male	XLI	26
19	41	Female	XLI	20
20	43	Female	XLI	33
21	29	Female	XLI	23
22	40	Female	XLI	40
23	36	Female	XLI	23
24	30	Female	XLI	17
25	61	Female	XLI	18
26	54	Female	XLI	31
27	40	Female	XLI	22
28	44	Female	XLI	31
29	53	Female	XLI	28
30	55	Male	XLI	29
31	38	Female	XLI	27
32	64	Male	XLI	21
33	40	Female	XLI	17
34	41	Female	XLI	31
35	40	Female	XLI	30
36	46	Female	XLI	27
37	31	Female	XLI	21
38	55	Female	XLI	25
39	33	Female	XLI	24
40	47	Male	XLI	15
41	36	Female	XLI	21
42	22	Male	XLI	37
43	37	Female	XLI	26
44	40	Female	XLI	32
45	44	Female	XLI	29
46	63	Male	XLI	31
47	42	Female	XLI	19
48	24	Male	XLI	30
49	56	Female	XLI	21
50	33	Male	XLI	22
51	45	Male	XLI	36
52	50	Female	XLI	22
53	73	Female	XLI	22
54	64	Male	XLI	15
55	62	Male	XLI	39
56	43	Female	XLI	34
57	51	Male	XLI	26
58	36	Female	XLI	19
59	50	Male	XLI	21
60	22	Male	XLI	28
61	47	Male	XLI	29
62	18	Male	XLI	28
63	62	Male	XLI	17
64	34	Male	XLI	23
65	44	Female	XLI	27
66	66	Male	XLI	10
67	33	Female	XLI	23
68	38	Male	XLI	18
69	30	Female	XLI	22
70	26	Male	XLI	18
71	36	Male	XLI	18
72	34	Male	XLI	30
73	37	Male	XLI	42
74	35	Female	XLI	15
75	65	Male	XLI	20
76	50	Female	XLI	31
77	34	Male	XLI	27
78	44	Female	XLI	22
79	45	Female	XLI	23
80	47	Female	XLI	35
81	38	Female	XLI	17
82	32	Female	XLI	24
83	39	Female	XLI	20
84	52	Female	XLI	22
85	22	Male	XLI	40
86	61	Female	XLI	20
87	85	Male	XLI	23
88	42	Female	XLI	14
89	35	Female	XLI	20
90	52	Male	XLI	35
91	59	Male	XLI	32
92	33	Female	XLI	27
93	23	Female	XLI	18
94	41	Female	XLI	20
95	40	Female	XLI	27
96	48	Female	XLI	21
97	26	Male	XLI	25
98	56	Female	XLI	22
99	53	Male	XLI	20
100	51	Female	XLI	33
101	39	Female	XLI	-
102	47	Female	XLI	25
103	55	Female	XLI	29
104	32	Male	XLI	23
105	30	Female	XLI	27
106	36	Female	XLI	22
107	40	Female	XLI	35
108	36	Female	XLI	26
109	23	Male	XLI	18
110	28	Male	XLI	37
111	37	Female	XLI	23
112	65	Male	XLI	14
113	41	Female	XLI	13
114	75	Male	XLI	22
115	31	Female	XLI	21
116	11	Male	XLI	21
117	71	Female	XLI	22
118	34	Female	XLI	20
119	22	Male	XLI	37
120	35	Female	XLI	14
121	53	Male	IV	21
122	70	Male	IV	17
123	40	Female	IV	34
124	36	Female	IV	35
125	23	Female	IV	21
126	32	Female	IV	40
127	52	Female	IV	17
128	60	Female	IV	20
129	46	Male	IV	23
130	50	Female	IV	23
131	56	Female	IV	20
132	59	Male	IV	24
133	35	Female	IV	10
134	51	Male	IV	14
135	57	Female	IV	29
136	47	Female	IV	23
137	42	Female	IV	24
138	43	Female	IV	12
139	59	Female	IV	11
140	47	Male	IV	24
141	72	Female	IV	16
142	68	Female	IV	28
143	61	Female	IV	13
144	73	Female	IV	14
145	26	Female	IV	21
146	25	Female	IV	21
147	57	Male	IV	14
148	22	Female	IV	30
149	45	Male	IV	32
150	68	Female	IV	30
151	56	Female	IV	32
152	61	Female	IV	14
153	47	Male	IV	20
154	20	Female	IV	38
155	15	Male	IV	12
156	30	Female	IV	25
157	73	Female	IV	14
158	77	Male	IV	25
159	40	Male	IV	32
160	21	Female	IV	16
161	44	Female	IV	21
162	44	Female	IV	24
163	30	Female	IV	26
164	57	Male	IV	15
165	48	Female	IV	38
166	67	Female	IV	13
167	42	Female	IV	19
168	18	Female	IV	29
169	29	Female	IV	18
170	50	Female	IV	30
171	60	Female	IV	15
172	19	Female	IV	29
173	56	Female	IV	24
174	49	Female	IV	20
175	28	Female	IV	40
176	29	Female	IV	36
177	53	Male	IV	13
178	42	Male	IV	35
179	48	Female	IV	40
180	58	Male	IV	-
181	51	Female	IV	26
182	49	Female	IV	37
183	25	Female	IV	26
184	69	Male	IV	24
185	36	Female	IV	18
186	31	Female	IV	35
187	31	Female	IV	34
188	44	Female	IV	21
189	60	Male	IV	-
190	68	Female	IV	29
191	60	Female	IV	11
192	49	Male	IV	18
193	56	Female	IV	14
194	49	Female	IV	32
195	39	Female	IV	41
196	40	Male	IV	16
197	48	Female	IV	13
198	29	Female	IV	26
199	26	Male	IV	27
200	62	Female	IV	18
201	61	Female	IV	12
202	36	Female	IV	30
203	43	Female	IV	28
204	55	Male	IV	22
205	36	Female	IV	31
206	23	Male	IV	29
207	64	Male	IV	18
208	22	Female	IV	14
209	53	Female	IV	27
210	43	Male	IV	13
211	69	Female	IV	29
212	46	Male	IV	18
213	35	Male	IV	29
214	47	Male	IV	37
215	27	Female	IV	30
216	56	Male	IV	12
217	29	Male	IV	11
218	70	Female	IV	21
219	45	Female	GP	16
220	48	Female	GP	17
221	37	Female	GP	16
222	38	Female	GP	10
223	41	Female	GP	12
224	36	Male	GP	23
225	35	Female	GP	21
226	36	Female	GP	14
227	43	Female	GP	16
228	35	Female	GP	25
229	49	Female	GP	10
230	35	Female	GP	28
231	37	Male	GP	19
232	36	Female	GP	20
233	50	Male	GP	12
234	38	Female	GP	15
235	49	Female	GP	10
236	43	Female	GP	21
237	54	Male	GP	10
238	35	Female	GP	14
239	43	Female	GP	27
240	39	Female	GP	22
241	37	Male	GP	17
242	44	Male	GP	25
243	55	Female	GP	23
244	41	Female	GP	30
245	43	Female	GP	39
246	43	Male	GP	36
247	36	Male	GP	34
248	35	Male	GP	30
249	37	Female	GP	32
250	35	Female	GP	15
251	42	Female	GP	27
252	43	Female	GP	15
253	53	Female	GP	12
254	35	Female	GP	26
255	52	Female	GP	13
256	52	Female	GP	17
257	45	Male	GP	11
258	36	Female	GP	18
259	51	Female	GP	10
260	41	Female	GP	20
261	44	Female	GP	16
262	48	Female	GP	26
263	42	Female	GP	13
264	36	Female	GP	22
265	48	Male	GP	10
266	36	Female	GP	19
267	37	Female	GP	26
268	37	Female	GP	22
269	43	Female	GP	13
270	54	Male	GP	10
271	43	Female	GP	19
272	41	Female	GP	13
273	38	Female	GP	10
274	35	Female	GP	19
275	48	Male	GP	13
276	55	Male	GP	17
277	46	Female	GP	35
278	36	Female	GP	14
279	38	Female	GP	12
280	40	Female	GP	28
281	44	Female	GP	21
282	35	Male	GP	33
283	41	Female	GP	19
284	42	Male	GP	23
285	43	Female	GP	32
286	40	Female	GP	16
287	38	Female	GP	18
288	49	Female	GP	15
289	54	Female	GP	18
290	37	Female	GP	12
291	49	Female	GP	21
292	38	Male	GP	11
293	44	Male	GP	34
294	40	Female	GP	12
295	37	Female	GP	13
296	44	Female	GP	12
297	49	Female	GP	13
298	54	Male	GP	13
299	36	Male	GP	33
300	50	Female	GP	10
301	38	Male	GP	12
302	42	Male	GP	19
303	40	Female	GP	22
304	35	Female	GP	20
305	37	Female	GP	20
306	39	Female	GP	31
307	43	Female	GP	20
308	54	Female	GP	21
309	39	Female	GP	32
310	43	Female	GP	12
311	41	Male	GP	31
312	53	Male	GP	12
313	35	Female	GP	15
314	43	Female	GP	35
315	37	Female	GP	10
316	36	Female	GP	14
317	49	Male	GP	12
318	37	Male	GP	19
319	37	Female	GP	13
320	36	Female	GP	11
321	38	Female	GP	18
322	35	Male	GP	20
323	41	Male	GP	10
324	43	Male	GP	13
325	39	Female	GP	18
326	37	Male	GP	11
327	46	Male	GP	26
328	36	Male	GP	34
329	50	Male	GP	17
330	55	Female	GP	15
331	39	Female	GP	15
332	39	Female	GP	12
333	38	Female	GP	25
334	53	Male	GP	13
335	49	Female	GP	27
336	43	Male	GP	15
337	40	Female	GP	36
338	50	Male	GP	33
339	54	Male	GP	12
340	48	Female	GP	33
341	35	Female	GP	14
342	41	Female	GP	35
343	37	Female	GP	20
344	43	Female	GP	13
345	47	Male	GP	13
346	36	Male	GP	12
347	35	Female	GP	25
348	43	Male	GP	33
349	50	Male	GP	15
350	36	Female	GP	13
351	38	Female	GP	18
352	52	Male	GP	16
353	55	Male	GP	18
354	40	Male	GP	25
355	37	Female	GP	32
356	44	Female	GP	10
357	36	Female	GP	15
358	36	Male	GP	27
359	37	Female	GP	14
360	36	Female	GP	14
361	47	Male	GP	36
362	37	Male	GP	17
363	45	Female	GP	11
364	45	Male	GP	13
365	55	Male	GP	27
366	55	Male	GP	10
367	54	Female	GP	12
368	45	Male	GP	41
369	53	Male	GP	26
370	43	Male	GP	17
371	43	Male	GP	17
372	51	Male	GP	14
373	41	Male	GP	26
374	51	Female	GP	19
375	47	Male	GP	17
376	38	Female	GP	18
377	48	Female	GP	17
378	49	Male	GP	28
379	48	Male	GP	26
380	35	Male	GP	13
381	50	Female	GP	15
382	49	Male	GP	18
383	51	Female	GP	10
384	36	Male	GP	17
385	54	Male	GP	17
386	42	Female	GP	23
387	53	Female	GP	19
388	43	Male	GP	20
389	46	Male	GP	13
390	36	Female	GP	36
391	55	Female	GP	25
392	40	Female	GP	18
393	39	Male	GP	13
394	42	Female	GP	19
395	40	Male	GP	20
396	46	Female	GP	15
397	54	Male	GP	16
398	41	Male	GP	15
399	51	Female	GP	30
400	47	Male	GP	14
401	36	Male	GP	32
402	53	Male	GP	13
403	36	Male	GP	33
404	53	Male	GP	42
405	37	Male	GP	44
406	41	Female	GP	11
407	46	Male	GP	15
408	47	Male	GP	15
409	41	Male	GP	24
410	48	Female	GP	22
411	44	Female	GP	12
412	40	Female	GP	19
413	42	Male	GP	17
414	46	Male	GP	10
415	46	Male	GP	21
416	37	Male	GP	10
417	37	Male	GP	35
418	54	Male	GP	14
419	42	Male	GP	17
420	36	Male	GP	14
421	38	Male	GP	34
422	49	Male	GP	30
423	48	Male	GP	24
424	37	Male	GP	26
425	52	Male	GP	38
426	45	Female	GP	15
427	53	Male	GP	14
428	36	Male	GP	27
429	45	Female	GP	34
430	53	Male	GP	28
431	54	Male	GP	15
432	35	Male	GP	10
433	35	Male	GP	20
434	35	Male	GP	21
435	45	Male	GP	14
436	55	Male	GP	14
437	37	Male	GP	16
438	41	Male	GP	17
439	36	Male	GP	27
440	55	Male	GP	18
441	52	Female	GP	22
442	38	Male	GP	14
443	53	Male	GP	12
444	36	Male	GP	19
445	52	Male	GP	15
446	45	Male	GP	13
447	40	Male	GP	19
448	36	Male	GP	25
449	36	Male	GP	17
450	36	Female	GP	17
451	41	Female	GP	11
452	45	Male	GP	18
453	46	Male	GP	21
454	53	Female	GP	24
455	38	Male	GP	10
456	55	Male	GP	22
457	45	Male	GP	14
458	39	Female	GP	18
459	54	Female	GP	10
460	44	Male	GP	26
461	44	Male	GP	18
462	39	Female	GP	22
463	37	Female	GP	10
464	50	Male	GP	11
465	36	Male	GP	13
466	41	Male	GP	14
467	37	Male	GP	15
468	39	Female	GP	22

## Sheet: CISI vs. K10 scores
Participant number	Group	Sex at birth	CISI scores	K10 scores
1	XLI	Female	2	26
2	XLI	Female	2	21
3	XLI	Female	2	21
4	XLI	Female	2	23
5	XLI	Female	5	33
6	XLI	Male	4	15
7	XLI	Female	-	30
8	XLI	Female	2	13
9	XLI	Female	2	29
10	XLI	Female	5	20
11	XLI	Female	2	23
12	XLI	Female	-	20
13	XLI	Female	2	31
14	XLI	Male	6	15
15	XLI	Female	3	29
16	XLI	Female	2	15
17	XLI	Female	7	35
18	XLI	Male	4	26
19	XLI	Female	2	20
20	XLI	Female	4	33
21	XLI	Female	2	23
22	XLI	Female	2	40
23	XLI	Female	2	23
24	XLI	Female	2	17
25	XLI	Female	2	18
26	XLI	Female	-	31
27	XLI	Female	3	22
28	XLI	Female	2	31
29	XLI	Female	7	28
30	XLI	Male	5	29
31	XLI	Female	5	27
32	XLI	Male	6	21
33	XLI	Female	3	17
34	XLI	Female	2	31
35	XLI	Female	2	30
36	XLI	Female	4	27
37	XLI	Female	3	21
38	XLI	Female	2	25
39	XLI	Female	3	24
40	XLI	Male	3	15
41	XLI	Female	2	21
42	XLI	Male	4	37
43	XLI	Female	4	26
44	XLI	Female	7	32
45	XLI	Female	4	29
46	XLI	Male	3	31
47	XLI	Female	2	19
48	XLI	Male	3	30
49	XLI	Female	6	21
50	XLI	Male	4	22
51	XLI	Male	6	36
52	XLI	Female	2	22
53	XLI	Female	4	22
54	XLI	Male	6	15
55	XLI	Male	5	39
56	XLI	Female	2	34
57	XLI	Male	5	26
58	XLI	Female	2	19
59	XLI	Male	8	21
60	XLI	Male	6	28
61	XLI	Male	5	29
62	XLI	Male	5	28
63	XLI	Male	6	17
64	XLI	Male	5	23
65	XLI	Female	4	27
66	XLI	Male	3	10
67	XLI	Female	2	23
68	XLI	Male	6	18
69	XLI	Female	2	22
70	XLI	Male	6	18
71	XLI	Male	4	18
72	XLI	Male	5	30
73	XLI	Male	5	42
74	XLI	Female	2	15
75	XLI	Male	6	20
76	XLI	Female	2	31
77	XLI	Male	6	27
78	XLI	Female	2	22
79	XLI	Female	2	23
80	XLI	Female	2	35
81	XLI	Female	2	17
82	XLI	Female	4	24
83	XLI	Female	4	20
84	XLI	Female	2	22
85	XLI	Male	5	40
86	XLI	Female	2	20
87	XLI	Male	5	23
88	XLI	Female	4	14
89	XLI	Female	2	20
90	XLI	Male	6	35
91	XLI	Male	7	32
92	XLI	Female	3	27
93	XLI	Female	2	18
94	XLI	Female	2	20
95	XLI	Female	2	27
96	XLI	Female	2	21
97	XLI	Male	5	25
98	XLI	Female	3	22
99	XLI	Male	5	20
100	XLI	Female	2	33
102	XLI	Female	4	25
103	XLI	Female	8	29
104	XLI	Male	3	23
105	XLI	Female	3	27
106	XLI	Female	2	22
107	XLI	Female	2	35
108	XLI	Female	2	26
109	XLI	Male	5	18
110	XLI	Male	5	37
111	XLI	Female	3	23
112	XLI	Male	6	14
113	XLI	Female	2	13
114	XLI	Male	5	22
115	XLI	Female	2	21
116	XLI	Male	5	21
117	XLI	Female	-	22
118	XLI	Female	2	20
119	XLI	Male	8	37
120	XLI	Female	2	14
121	IV	Male	8	21
122	IV	Male	5	17
123	IV	Female	5	34
124	IV	Female	6	35
125	IV	Female	3	21
126	IV	Female	5	40
127	IV	Female	2	17
128	IV	Female	4	20
129	IV	Male	4	23
130	IV	Female	6	23
131	IV	Female	6	20
132	IV	Male	4	24
133	IV	Female	4	10
134	IV	Male	4	14
135	IV	Female	5	29
136	IV	Female	4	23
137	IV	Female	4	24
138	IV	Female	6	12
139	IV	Female	6	11
140	IV	Male	5	24
141	IV	Female	6	16
142	IV	Female	4	28
143	IV	Female	3	13
144	IV	Female	6	14
145	IV	Female	-	21
146	IV	Female	3	21
147	IV	Male	5	14
148	IV	Female	5	30
149	IV	Male	3	32
150	IV	Female	3	30
151	IV	Female	6	32
152	IV	Female	4	14
153	IV	Male	4	20
154	IV	Female	2	38
155	IV	Male	5	12
156	IV	Female	3	25
157	IV	Female	6	14
158	IV	Male	6	25
159	IV	Male	7	32
160	IV	Female	6	16
161	IV	Female	4	21
162	IV	Female	3	24
163	IV	Female	4	26
164	IV	Male	5	15
165	IV	Female	3	38
166	IV	Female	4	13
167	IV	Female	2	19
168	IV	Female	8	29
169	IV	Female	4	18
170	IV	Female	8	30
171	IV	Female	3	15
172	IV	Female	4	29
173	IV	Female	3	24
174	IV	Female	7	20
175	IV	Female	7	40
176	IV	Female	3	36
177	IV	Male	4	13
178	IV	Male	4	35
179	IV	Female	5	40
181	IV	Female	6	26
182	IV	Female	6	37
183	IV	Female	5	26
184	IV	Male	5	24
185	IV	Female	3	18
186	IV	Female	4	35
187	IV	Female	3	34
188	IV	Female	4	21
189	IV	Male	4	-
190	IV	Female	3	29
191	IV	Female	2	11
192	IV	Male	3	18
193	IV	Female	2	14
194	IV	Female	4	32
195	IV	Female	2	41
196	IV	Male	3	16
197	IV	Female	3	13
198	IV	Female	6	26
199	IV	Male	4	27
200	IV	Female	3	18
201	IV	Female	3	12
202	IV	Female	5	30
203	IV	Female	6	28
204	IV	Male	2	22
205	IV	Female	3	31
206	IV	Male	5	29
207	IV	Male	5	18
208	IV	Female	2	14
209	IV	Female	5	27
210	IV	Male	3	13
211	IV	Female	3	29
212	IV	Male	2	18
213	IV	Male	5	29
214	IV	Male	5	37
215	IV	Female	2	30
216	IV	Male	5	12
217	IV	Male	6	11
218	IV	Female	5	21

## Sheet: MMQ
Participant	Age	Sex at birth	Group	Highest education level	K10	MMQ1	MMQ2	MMQ3
1	28	Female	XLI	2	26	15	10	62
2	36	Female	XLI	1	21	53	68	18
3	32	Female	XLI	2	21	38	65	27
4	39	Female	XLI	1	23	43	47	42
5	47	Female	XLI	1	33	30	27	48
6	46	Male	XLI	2	15	41	37	31
7	41	Female	XLI	1	30	21	36	43
8	53	Female	XLI	1	13	69	69	19
9	49	Female	XLI	2	29	53	43	37
10	38	Female	XLI	1	20	35	25	52
11	31	Female	XLI	2	23	25	24	48
12	47	Female	XLI	1	20	59	45	-
13	42	Female	XLI	2	31	24	47	41
14	64	Male	XLI	1	15	31	19	26
15	36	Female	XLI	2	29	48	57	32
16	30	Female	XLI	2	15	39	43	38
17	24	Female	XLI	2	35	60	46	40
18	32	Male	XLI	1	26	40	47	29
19	41	Female	XLI	2	20	22	37	61
20	43	Female	XLI	1	33	15	22	60
21	29	Female	XLI	2	23	37	29	49
22	40	Female	XLI	2	40	4	18	61
23	36	Female	XLI	1	23	53	37	60
24	30	Female	XLI	2	17	53	50	40
25	61	Female	XLI	1	18	26	40	34
26	54	Female	XLI	1	31	4	19	45
27	40	Female	XLI	2	22	21	3	64
28	44	Female	XLI	2	31	37	47	47
29	53	Female	XLI	2	28	22	25	47
30	55	Male	XLI	2	29	55	52	53
31	38	Female	XLI	2	27	38	33	48
32	64	Male	XLI	2	21	33	40	50
33	40	Female	XLI	2	17	52	60	46
34	41	Female	XLI	2	31	23	27	38
35	40	Female	XLI	1	30	57	63	-
36	46	Female	XLI	2	27	27	29	53
37	31	Female	XLI	2	21	48	61	33
38	55	Female	XLI	1	25	31	31	56
39	33	Female	XLI	1	24	27	23	67
40	47	Male	XLI	2	15	45	50	22
41	36	Female	XLI	1	21	27	33	42
42	22	Male	XLI	2	37	22	34	44
43	37	Female	XLI	2	26	23	15	61
44	40	Female	XLI	2	32	35	55	26
45	44	Female	XLI	2	29	17	22	41
46	63	Male	XLI	2	31	4	8	61
47	42	Female	XLI	2	19	40	47	25
48	24	Male	XLI	2	30	29	46	29
49	56	Female	XLI	2	21	48	66	24
50	33	Male	XLI	2	22	40	47	45
51	45	Male	XLI	2	36	18	24	46
52	50	Female	XLI	2	22	10	33	42
53	73	Female	XLI	2	22	38	25	51
54	64	Male	XLI	2	15	37	36	33
55	62	Male	XLI	2	39	26	35	24
56	43	Female	XLI	2	34	27	10	53
57	51	Male	XLI	2	26	35	28	46
58	36	Female	XLI	2	19	44	47	38
59	50	Male	XLI	1	21	41	40	44
60	22	Male	XLI	2	28	32	31	37
61	47	Male	XLI	1	29	28	30	49
62	18	Male	XLI	2	28	11	18	-
63	62	Male	XLI	1	17	29	24	61
64	34	Male	XLI	2	23	48	39	47
65	44	Female	XLI	2	27	16	9	56
66	66	Male	XLI	2	10	21	42	24
67	33	Female	XLI	2	23	52	54	48
68	38	Male	XLI	2	18	45	52	20
69	30	Female	XLI	2	22	51	-	-
70	26	Male	XLI	1	18	57	52	42
71	36	Male	XLI	1	18	44	46	22
72	34	Male	XLI	2	30	31	38	56
73	37	Male	XLI	2	42	17	27	54
74	35	Female	XLI	1	15	26	36	51
75	65	Male	XLI	1	20	23	33	41
76	50	Female	XLI	2	31	52	39	35
77	34	Male	XLI	1	27	63	55	34
78	44	Female	XLI	2	22	70	71	35
79	45	Female	XLI	1	23	14	11	55
80	47	Female	XLI	2	35	31	24	41
81	38	Female	XLI	2	17	59	49	46
82	32	Female	XLI	1	24	2	28	44
83	39	Female	XLI	1	20	23	18	48
84	52	Female	XLI	2	22	21	37	42
85	22	Male	XLI	1	40	52	58	-
86	61	Female	XLI	2	20	49	36	40
87	85	Male	XLI	1	23	61	57	26
88	42	Female	XLI	2	14	66	71	13
89	35	Female	XLI	2	20	34	40	26
90	52	Male	XLI	2	35	27	36	47
91	59	Male	XLI	2	32	26	33	50
92	33	Female	XLI	2	27	41	50	52
93	23	Female	XLI	2	18	51	50	22
94	41	Female	XLI	2	20	46	34	28
95	40	Female	XLI	2	27	50	46	44
96	48	Female	XLI	2	21	14	32	58
97	26	Male	XLI	2	25	21	53	28
98	56	Female	XLI	2	22	48	41	31
99	53	Male	XLI	1	20	54	53	57
100	51	Female	XLI	1	33	20	20	48
101	39	Female	XLI	2	-	-	-	-
102	47	Female	XLI	2	25	29	25	54
103	55	Female	XLI	2	29	63	67	52
104	32	Male	XLI	2	23	20	39	59
105	30	Female	XLI	2	27	51	28	56
106	36	Female	XLI	2	22	47	41	39
107	40	Female	XLI	2	35	55	56	32
108	36	Female	XLI	1	26	24	19	47
109	23	Male	XLI	2	18	47	41	36
110	28	Male	XLI	2	37	6	9	66
111	37	Female	XLI	2	23	33	22	50
112	65	Male	XLI	1	14	26	37	29
113	41	Female	XLI	2	13	54	63	17
114	75	Male	XLI	1	22	-	-	-
115	31	Female	XLI	2	21	14	27	54
116	11	Male	XLI	1	21	55	49	-
117	71	Female	XLI	1	22	34	35	36
118	34	Female	XLI	1	20	34	33	42
119	22	Male	XLI	2	37	47	27	42
120	35	Female	XLI	2	14	72	64	34
121	53	Male	IV	2	21	38	51	24
122	70	Male	IV	1	17	24	27	54
123	40	Female	IV	2	34	17	33	53
124	36	Female	IV	2	35	37	36	42
125	23	Female	IV	2	21	30	36	63
126	32	Female	IV	2	40	44	47	34
127	52	Female	IV	1	17	64	51	44
128	60	Female	IV	2	20	53	54	38
129	46	Male	IV	2	23	34	47	30
130	50	Female	IV	2	23	21	27	50
131	56	Female	IV	2	20	33	43	57
132	59	Male	IV	2	24	22	41	32
133	35	Female	IV	2	10	39	56	-
134	51	Male	IV	2	14	36	54	33
135	57	Female	IV	2	29	22	28	43
136	47	Female	IV	2	23	47	63	38
137	42	Female	IV	2	24	21	29	42
138	43	Female	IV	2	12	61	56	29
139	59	Female	IV	2	11	52	40	68
140	47	Male	IV	2	24	51	52	59
141	72	Female	IV	2	16	56	47	24
142	68	Female	IV	2	28	30	29	45
143	61	Female	IV	2	13	35	53	31
144	73	Female	IV	2	14	61	55	18
145	26	Female	IV	2	21	12	19	39
146	25	Female	IV	2	21	50	46	64
147	57	Male	IV	1	14	37	42	37
148	22	Female	IV	2	30	44	33	25
149	45	Male	IV	2	32	25	38	26
150	68	Female	IV	2	30	27	27	44
151	56	Female	IV	1	32	15	18	44
152	61	Female	IV	2	14	36	55	27
153	47	Male	IV	2	20	52	45	48
154	20	Female	IV	2	38	63	53	27
155	15	Male	IV	1	12	67	70	27
156	30	Female	IV	2	25	13	25	47
157	73	Female	IV	2	14	53	49	15
158	77	Male	IV	2	25	48	51	38
159	40	Male	IV	1	32	36	43	41
160	21	Female	IV	2	16	50	55	-
161	44	Female	IV	2	21	22	35	-
162	44	Female	IV	2	24	29	39	39
163	30	Female	IV	2	26	49	48	58
164	57	Male	IV	1	15	38	43	32
165	48	Female	IV	2	38	29	33	58
166	67	Female	IV	2	13	53	56	21
167	42	Female	IV	2	19	51	60	43
168	18	Female	IV	1	29	27	10	52
169	29	Female	IV	2	18	36	61	29
170	50	Female	IV	2	30	22	21	53
171	60	Female	IV	2	15	36	24	48
172	19	Female	IV	1	29	34	35	44
173	56	Female	IV	2	24	50	53	25
174	49	Female	IV	1	20	44	51	19
175	28	Female	IV	2	40	42	40	34
176	29	Female	IV	2	36	63	59	-
177	53	Male	IV	2	13	65	66	8
178	42	Male	IV	2	35	27	47	38
179	48	Female	IV	2	40	27	39	38
180	58	Male	IV	1	-	-	-	-
181	51	Female	IV	2	26	26	33	39
182	49	Female	IV	2	37	26	16	67
183	25	Female	IV	1	26	35	36	50
184	69	Male	IV	1	24	26	35	50
185	36	Female	IV	2	18	64	64	20
186	31	Female	IV	2	35	55	42	25
187	31	Female	IV	2	34	9	32	51
188	44	Female	IV	2	21	27	28	56
189	60	Male	IV	2	-	-	-	-
190	68	Female	IV	2	29	20	38	44
191	60	Female	IV	2	11	64	65	25
192	49	Male	IV	1	18	33	45	40
193	56	Female	IV	2	14	17	24	42
194	49	Female	IV	1	32	38	-	-
195	39	Female	IV	2	41	30	34	22
196	40	Male	IV	2	16	29	43	37
197	48	Female	IV	2	13	28	43	31
198	29	Female	IV	2	26	-	-	-
199	26	Male	IV	2	27	45	37	-
200	62	Female	IV	1	18	61	47	37
201	61	Female	IV	2	12	50	61	27
202	36	Female	IV	2	30	55	60	39
203	43	Female	IV	2	28	21	8	58
204	55	Male	IV	2	22	32	41	30
205	36	Female	IV	2	31	49	44	37
206	23	Male	IV	2	29	46	57	32
207	64	Male	IV	2	18	33	31	49
208	22	Female	IV	2	14	69	51	27
209	53	Female	IV	2	27	42	39	43
210	43	Male	IV	2	13	50	51	32
211	69	Female	IV	2	29	34	37	35
212	46	Male	IV	2	18	26	31	35
213	35	Male	IV	2	29	25	15	61
214	47	Male	IV	2	37	23	24	34
215	27	Female	IV	2	30	41	38	37
216	56	Male	IV	2	12	72	48	39
217	29	Male	IV	2	11	58	57	30
218	70	Female	IV	2	21	32	55	68
219	45	Female	GP	2	16	57	64	29
220	48	Female	GP	2	17	42	58	28
221	37	Female	GP	2	16	49	70	42
222	38	Female	GP	2	10	53	61	9
223	41	Female	GP	2	12	61	64	30
224	36	Male	GP	1	23	40	51	45
225	35	Female	GP	2	21	47	58	46
226	36	Female	GP	2	14	56	55	34
227	43	Female	GP	2	16	50	57	23
228	35	Female	GP	2	25	56	67	16
229	49	Female	GP	1	10	52	54	29
230	35	Female	GP	2	28	23	29	41
231	37	Male	GP	2	19	38	32	48
232	36	Female	GP	2	20	47	61	22
233	50	Male	GP	2	12	64	61	25
234	38	Female	GP	2	15	55	58	36
235	49	Female	GP	1	10	65	73	18
236	43	Female	GP	2	21	70	63	36
237	54	Male	GP	1	10	56	58	31
238	35	Female	GP	2	14	59	67	22
239	43	Female	GP	2	27	57	67	46
240	39	Female	GP	2	22	30	38	43
241	37	Male	GP	2	17	56	65	13
242	44	Male	GP	2	25	40	51	48
243	55	Female	GP	1	23	48	58	38
244	41	Female	GP	2	30	28	52	24
245	43	Female	GP	2	39	16	55	55
246	43	Male	GP	2	36	25	44	43
247	36	Male	GP	1	34	35	25	58
248	35	Male	GP	2	30	53	52	27
249	37	Female	GP	2	32	43	62	44
250	35	Female	GP	2	15	41	38	33
251	42	Female	GP	2	27	41	62	25
252	43	Female	GP	2	15	43	69	35
253	53	Female	GP	2	12	64	72	45
254	35	Female	GP	2	26	60	59	35
255	52	Female	GP	2	13	56	69	37
256	52	Female	GP	2	17	38	44	19
257	45	Male	GP	2	11	55	46	25
258	36	Female	GP	2	18	44	60	45
259	51	Female	GP	2	10	54	52	54
260	41	Female	GP	2	20	35	40	28
261	44	Female	GP	2	16	47	49	37
262	48	Female	GP	2	26	46	52	29
263	42	Female	GP	2	13	58	51	15
264	36	Female	GP	2	22	49	63	38
265	48	Male	GP	2	10	61	70	6
266	36	Female	GP	2	19	39	40	36
267	37	Female	GP	2	26	46	39	39
268	37	Female	GP	2	22	54	52	37
269	43	Female	GP	2	13	49	60	31
270	54	Male	GP	1	10	55	71	16
271	43	Female	GP	2	19	52	65	30
272	41	Female	GP	2	13	53	50	33
273	38	Female	GP	2	10	65	75	26
274	35	Female	GP	1	19	58	50	22
275	48	Male	GP	2	13	62	63	36
276	55	Male	GP	2	17	28	40	42
277	46	Female	GP	2	35	41	37	29
278	36	Female	GP	2	14	26	35	37
279	38	Female	GP	1	12	58	62	29
280	40	Female	GP	1	28	52	58	25
281	44	Female	GP	2	21	50	54	29
282	35	Male	GP	1	33	50	52	23
283	41	Female	GP	2	19	33	39	50
284	42	Male	GP	2	23	63	62	20
285	43	Female	GP	1	32	50	43	24
286	40	Female	GP	2	16	50	63	39
287	38	Female	GP	2	18	30	36	25
288	49	Female	GP	2	15	20	21	39
289	54	Female	GP	2	18	33	48	37
290	37	Female	GP	2	12	68	58	21
291	49	Female	GP	1	21	26	27	44
292	38	Male	GP	1	11	66	74	6
293	44	Male	GP	2	34	40	32	52
294	40	Female	GP	2	12	35	74	31
295	37	Female	GP	2	13	65	65	34
296	44	Female	GP	1	12	34	42	24
297	49	Female	GP	2	13	48	45	56
298	54	Male	GP	2	13	56	75	16
299	36	Male	GP	1	33	54	60	23
300	50	Female	GP	2	10	55	76	4
301	38	Male	GP	2	12	69	57	28
302	42	Male	GP	2	19	23	28	28
303	40	Female	GP	2	22	14	35	36
304	35	Female	GP	2	20	56	67	37
305	37	Female	GP	2	20	55	74	4
306	39	Female	GP	2	31	43	46	47
307	43	Female	GP	2	20	58	55	25
308	54	Female	GP	2	21	55	60	19
309	39	Female	GP	2	32	32	44	44
310	43	Female	GP	2	12	34	48	14
311	41	Male	GP	1	31	21	48	28
312	53	Male	GP	2	12	58	61	46
313	35	Female	GP	2	15	54	56	25
314	43	Female	GP	2	35	17	26	53
315	37	Female	GP	2	10	60	72	30
316	36	Female	GP	1	14	45	44	49
317	49	Male	GP	1	12	65	62	40
318	37	Male	GP	2	19	47	60	35
319	37	Female	GP	1	13	64	61	41
320	36	Female	GP	2	11	71	72	26
321	38	Female	GP	1	18	24	50	43
322	35	Male	GP	2	20	65	47	36
323	41	Male	GP	2	10	54	78	10
324	43	Male	GP	2	13	50	64	40
325	39	Female	GP	2	18	45	45	30
326	37	Male	GP	1	11	54	76	20
327	46	Male	GP	2	26	43	59	26
328	36	Male	GP	1	34	35	40	38
329	50	Male	GP	2	17	59	72	25
330	55	Female	GP	2	15	50	72	2
331	39	Female	GP	2	15	61	55	26
332	39	Female	GP	1	12	69	68	54
333	38	Female	GP	2	25	39	56	15
334	53	Male	GP	2	13	49	61	17
335	49	Female	GP	2	27	47	54	34
336	43	Male	GP	1	15	27	45	32
337	40	Female	GP	2	36	17	13	46
338	50	Male	GP	1	33	33	46	43
339	54	Male	GP	1	12	55	70	20
340	48	Female	GP	1	33	22	38	35
341	35	Female	GP	2	14	36	42	32
342	41	Female	GP	2	35	42	46	36
343	37	Female	GP	2	20	42	51	46
344	43	Female	GP	2	13	61	54	54
345	47	Male	GP	1	13	49	63	14
346	36	Male	GP	2	12	48	48	36
347	35	Female	GP	2	25	30	56	44
348	43	Male	GP	2	33	45	59	16
349	50	Male	GP	1	15	57	59	22
350	36	Female	GP	2	13	53	74	29
351	38	Female	GP	2	18	44	65	21
352	52	Male	GP	2	16	65	75	41
353	55	Male	GP	2	18	27	61	30
354	40	Male	GP	2	25	38	60	48
355	37	Female	GP	2	32	41	60	30
356	44	Female	GP	2	10	40	52	23
357	36	Female	GP	1	15	52	57	27
358	36	Male	GP	2	27	40	48	25
359	37	Female	GP	2	14	61	41	31
360	36	Female	GP	2	14	23	40	31
361	47	Male	GP	2	36	42	45	40
362	37	Male	GP	2	17	41	58	37
363	45	Female	GP	2	11	54	70	32
364	45	Male	GP	2	13	28	48	28
365	55	Male	GP	2	27	46	49	32
366	55	Male	GP	2	10	63	69	33
367	54	Female	GP	1	12	59	63	7
368	45	Male	GP	1	41	20	28	43
369	53	Male	GP	2	26	24	33	40
370	43	Male	GP	2	17	26	46	45
371	43	Male	GP	1	17	32	73	8
372	51	Male	GP	2	14	52	68	25
373	41	Male	GP	2	26	29	34	56
374	51	Female	GP	2	19	51	61	41
375	47	Male	GP	2	17	51	52	34
376	38	Female	GP	2	18	64	59	17
377	48	Female	GP	1	17	46	53	50
378	49	Male	GP	2	28	36	50	12
379	48	Male	GP	2	26	44	68	28
380	35	Male	GP	2	13	64	70	10
381	50	Female	GP	2	15	47	72	6
382	49	Male	GP	2	18	44	37	28
383	51	Female	GP	2	10	56	60	37
384	36	Male	GP	2	17	43	56	33
385	54	Male	GP	2	17	47	56	53
386	42	Female	GP	2	23	51	63	20
387	53	Female	GP	2	19	44	57	25
388	43	Male	GP	2	20	50	47	14
389	46	Male	GP	2	13	35	56	31
390	36	Female	GP	2	36	20	26	69
391	55	Female	GP	2	25	29	33	43
392	40	Female	GP	2	18	22	49	44
393	39	Male	GP	2	13	50	48	30
394	42	Female	GP	2	19	60	48	37
395	40	Male	GP	2	20	49	55	22
396	46	Female	GP	2	15	42	49	37
397	54	Male	GP	2	16	40	48	28
398	41	Male	GP	2	15	53	66	18
399	51	Female	GP	2	30	57	69	5
400	47	Male	GP	2	14	31	33	31
401	36	Male	GP	2	32	59	62	31
402	53	Male	GP	1	13	46	50	21
403	36	Male	GP	2	33	53	57	32
404	53	Male	GP	2	42	54	66	45
405	37	Male	GP	1	44	6	11	42
406	41	Female	GP	1	11	65	80	31
407	46	Male	GP	1	15	53	53	36
408	47	Male	GP	1	15	54	51	30
409	41	Male	GP	2	24	64	69	31
410	48	Female	GP	1	22	23	41	46
411	44	Female	GP	2	12	47	78	19
412	40	Female	GP	2	19	46	43	39
413	42	Male	GP	2	17	68	72	28
414	46	Male	GP	2	10	67	79	17
415	46	Male	GP	1	21	21	44	37
416	37	Male	GP	2	10	66	78	3
417	37	Male	GP	2	35	44	30	54
418	54	Male	GP	1	14	49	60	15
419	42	Male	GP	2	17	29	35	57
420	36	Male	GP	2	14	56	65	17
421	38	Male	GP	2	34	17	23	34
422	49	Male	GP	2	30	62	65	17
423	48	Male	GP	1	24	44	50	29
424	37	Male	GP	2	26	47	46	37
425	52	Male	GP	2	38	35	41	49
426	45	Female	GP	1	15	44	42	41
427	53	Male	GP	2	14	47	45	35
428	36	Male	GP	2	27	43	45	53
429	45	Female	GP	2	34	24	42	36
430	53	Male	GP	2	28	24	40	28
431	54	Male	GP	2	15	39	62	20
432	35	Male	GP	2	10	68	55	32
433	35	Male	GP	1	20	46	56	36
434	35	Male	GP	2	21	63	74	26
435	45	Male	GP	1	14	51	60	53
436	55	Male	GP	1	14	52	62	28
437	37	Male	GP	1	16	50	64	9
438	41	Male	GP	2	17	44	65	34
439	36	Male	GP	2	27	59	56	24
440	55	Male	GP	2	18	64	68	29
441	52	Female	GP	2	22	64	69	30
442	38	Male	GP	2	14	46	59	23
443	53	Male	GP	2	12	30	42	27
444	36	Male	GP	2	19	57	53	36
445	52	Male	GP	2	15	42	65	20
446	45	Male	GP	2	13	55	65	25
447	40	Male	GP	2	19	42	55	40
448	36	Male	GP	2	25	46	53	22
449	36	Male	GP	2	17	48	64	28
450	36	Female	GP	2	17	55	55	41
451	41	Female	GP	2	11	58	59	34
452	45	Male	GP	2	18	26	47	37
453	46	Male	GP	2	21	45	37	34
454	53	Female	GP	2	24	11	20	53
455	38	Male	GP	1	10	63	70	21
456	55	Male	GP	1	22	11	6	42
457	45	Male	GP	2	14	48	68	7
458	39	Female	GP	2	18	46	61	24
459	54	Female	GP	2	10	71	74	7
460	44	Male	GP	2	26	37	39	51
461	44	Male	GP	1	18	48	41	29
462	39	Female	GP	2	22	44	58	38
463	37	Female	GP	2	10	54	55	53
464	50	Male	GP	2	11	62	62	31
465	36	Male	GP	2	13	63	56	21
466	41	Male	GP	2	14	40	47	38
467	37	Male	GP	1	15	35	60	18
468	39	Female	GP	2	22	30	24	37

## Sheet: MMQ2 and Recall score
Participant	Group	Sex at birth	MMQ2	Word-picture recall score	Survey completion time (s)(>5400s, 90mins removed)
1	XLI	Female	10	41	820
2	XLI	Female	68	72	922
3	XLI	Female	65	63	640
4	XLI	Female	47	81	657
5	XLI	Female	27	64	597
6	XLI	Male	37	81	2944
7	XLI	Female	36	80	827
8	XLI	Female	69	109	581
9	XLI	Female	43	76	674
10	XLI	Female	25	86	774
11	XLI	Female	24	113	1192
12	XLI	Female	45	-	1273
13	XLI	Female	47	108	802
14	XLI	Male	19	71	700
15	XLI	Female	57	84	667
16	XLI	Female	43	95	926
17	XLI	Female	46	97	1190
18	XLI	Male	47	89	620
19	XLI	Female	37	74	673
20	XLI	Female	22	76	818
21	XLI	Female	29	95	639
22	XLI	Female	18	81	960
23	XLI	Female	37	101	794
24	XLI	Female	50	98	-
25	XLI	Female	40	73	1293
26	XLI	Female	19	63	1065
27	XLI	Female	3	84	987
28	XLI	Female	47	94	726
29	XLI	Female	25	62	826
30	XLI	Male	52	66	828
31	XLI	Female	33	90	607
32	XLI	Male	40	78	1179
33	XLI	Female	60	87	870
34	XLI	Female	27	55	-
35	XLI	Female	63	-	381
36	XLI	Female	29	84	745
37	XLI	Female	61	93	703
38	XLI	Female	31	94	912
39	XLI	Female	23	88	2448
40	XLI	Male	50	63	825
41	XLI	Female	33	92	-
42	XLI	Male	34	60	1397
43	XLI	Female	15	53	573
44	XLI	Female	55	97	1582
45	XLI	Female	22	79	982
46	XLI	Male	8	55	4546
47	XLI	Female	47	112	795
48	XLI	Male	46	86	1219
49	XLI	Female	66	94	567
50	XLI	Male	47	89	586
51	XLI	Male	24	80	857
52	XLI	Female	33	85	1356
53	XLI	Female	25	101	1085
54	XLI	Male	36	35	1075
55	XLI	Male	35	95	1219
56	XLI	Female	10	98	942
57	XLI	Male	28	65	-
58	XLI	Female	47	97	747
59	XLI	Male	40	85	1045
60	XLI	Male	31	77	643
61	XLI	Male	30	53	728
62	XLI	Male	18	-	562
63	XLI	Male	24	65	1147
64	XLI	Male	39	61	1192
65	XLI	Female	9	70	642
66	XLI	Male	42	59	-
67	XLI	Female	54	105	943
68	XLI	Male	52	76	610
69	XLI	Female	-	-	613
70	XLI	Male	52	73	1012
71	XLI	Male	46	83	1492
72	XLI	Male	38	104	692
73	XLI	Male	27	60	3148
74	XLI	Female	36	106	754
75	XLI	Male	33	75	632
76	XLI	Female	39	101	809
77	XLI	Male	55	74	829
78	XLI	Female	71	120	521
79	XLI	Female	11	58	784
80	XLI	Female	24	95	1248
81	XLI	Female	49	84	645
82	XLI	Female	28	78	1192
83	XLI	Female	18	102	983
84	XLI	Female	37	90	819
85	XLI	Male	58	-	431
86	XLI	Female	36	96	578
87	XLI	Male	57	-	2010
88	XLI	Female	71	109	467
89	XLI	Female	40	64	938
90	XLI	Male	36	75	813
91	XLI	Male	33	62	945
92	XLI	Female	50	100	834
93	XLI	Female	50	107	665
94	XLI	Female	34	102	613
95	XLI	Female	46	107	732
96	XLI	Female	32	86	1005
97	XLI	Male	53	-	2516
98	XLI	Female	41	101	1528
99	XLI	Male	53	37	1178
100	XLI	Female	20	53	4623
101	XLI	Female	-	-	280
102	XLI	Female	25	46	606
103	XLI	Female	67	78	1373
104	XLI	Male	39	103	1730
105	XLI	Female	28	97	1068
106	XLI	Female	41	100	696
107	XLI	Female	56	96	1056
108	XLI	Female	19	-	1054
109	XLI	Male	41	77	1519
110	XLI	Male	9	61	728
111	XLI	Female	22	67	702
112	XLI	Male	37	89	763
113	XLI	Female	63	92	762
114	XLI	Male	-	-	514
115	XLI	Female	27	99	541
116	XLI	Male	49	69	748
117	XLI	Female	35	93	1415
118	XLI	Female	33	83	609
119	XLI	Male	27	84	724
120	XLI	Female	64	113	625
121	IV	Male	51	86	2740
122	IV	Male	27	86	965
123	IV	Female	33	86	1430
124	IV	Female	36	73	751
125	IV	Female	36	110	754
126	IV	Female	47	109	949
127	IV	Female	51	106	751
128	IV	Female	54	109	515
129	IV	Male	47	76	-
130	IV	Female	27	98	1728
131	IV	Female	43	117	1056
132	IV	Male	41	79	898
133	IV	Female	56	-	387
134	IV	Male	54	102	787
135	IV	Female	28	93	779
136	IV	Female	63	106	876
137	IV	Female	29	79	454
138	IV	Female	56	103	509
139	IV	Female	40	106	864
140	IV	Male	52	64	3512
141	IV	Female	47	38	1334
142	IV	Female	29	108	1925
143	IV	Female	53	84	715
144	IV	Female	55	105	1186
145	IV	Female	19	97	-
146	IV	Female	46	63	948
147	IV	Male	42	-	1592
148	IV	Female	33	67	887
149	IV	Male	38	109	677
150	IV	Female	27	88	1259
151	IV	Female	18	77	1118
152	IV	Female	55	96	678
153	IV	Male	45	69	1397
154	IV	Female	53	116	1150
155	IV	Male	70	95	520
156	IV	Female	25	91	701
157	IV	Female	49	101	1479
158	IV	Male	51	74	937
159	IV	Male	43	91	1187
160	IV	Female	55	-	510
161	IV	Female	35	-	779
162	IV	Female	39	102	676
163	IV	Female	48	63	682
164	IV	Male	43	60	1451
165	IV	Female	33	100	597
166	IV	Female	56	76	3749
167	IV	Female	60	102	1197
168	IV	Female	10	70	928
169	IV	Female	61	113	949
170	IV	Female	21	69	848
171	IV	Female	24	80	609
172	IV	Female	35	105	1280
173	IV	Female	53	69	946
174	IV	Female	51	105	1049
175	IV	Female	40	62	1683
176	IV	Female	59	-	635
177	IV	Male	66	92	727
178	IV	Male	47	102	780
179	IV	Female	39	94	1167
180	IV	Male	-	-	285
181	IV	Female	33	105	2890
182	IV	Female	16	97	1009
183	IV	Female	36	98	716
184	IV	Male	35	50	2332
185	IV	Female	64	69	1141
186	IV	Female	42	86	422
187	IV	Female	32	116	753
188	IV	Female	28	108	599
189	IV	Male	-	-	293
190	IV	Female	38	88	1090
191	IV	Female	65	69	1235
192	IV	Male	45	67	1657
193	IV	Female	24	105	1514
194	IV	Female	-	61	476
195	IV	Female	34	80	2846
196	IV	Male	43	107	1432
197	IV	Female	43	71	790
198	IV	Female	-	-	326
199	IV	Male	37	-	1211
200	IV	Female	47	90	1596
201	IV	Female	61	66	841
202	IV	Female	60	105	-
203	IV	Female	8	76	709
204	IV	Male	41	91	876
205	IV	Female	44	102	665
206	IV	Male	57	110	842
207	IV	Male	31	74	2835
208	IV	Female	51	113	653
209	IV	Female	39	74	2068
210	IV	Male	51	88	555
211	IV	Female	37	93	1359
212	IV	Male	31	78	673
213	IV	Male	15	112	727
214	IV	Male	24	79	703
215	IV	Female	38	-	838
216	IV	Male	48	89	782
217	IV	Male	57	68	1025
218	IV	Female	55	54	1112
219	GP	Female	64	105	584
220	GP	Female	58	108	563
221	GP	Female	70	83	490
222	GP	Female	61	65	514
223	GP	Female	64	62	680
224	GP	Male	51	88	664
225	GP	Female	58	116	557
226	GP	Female	55	101	526
227	GP	Female	57	86	517
228	GP	Female	67	101	535
229	GP	Female	54	49	621
230	GP	Female	29	74	509
231	GP	Male	32	97	670
232	GP	Female	61	86	529
233	GP	Male	61	69	684
234	GP	Female	58	109	600
235	GP	Female	73	98	502
236	GP	Female	63	56	534
237	GP	Male	58	101	554
238	GP	Female	67	112	887
239	GP	Female	67	92	510
240	GP	Female	38	88	743
241	GP	Male	65	94	462
242	GP	Male	51	66	697
243	GP	Female	58	117	774
244	GP	Female	52	104	797
245	GP	Female	55	36	648
246	GP	Male	44	65	651
247	GP	Male	25	116	514
248	GP	Male	52	116	930
249	GP	Female	62	101	613
250	GP	Female	38	116	604
251	GP	Female	62	112	509
252	GP	Female	69	98	536
253	GP	Female	72	110	625
254	GP	Female	59	77	528
255	GP	Female	69	116	589
256	GP	Female	44	102	454
257	GP	Male	46	47	979
258	GP	Female	60	105	475
259	GP	Female	52	116	513
260	GP	Female	40	100	507
261	GP	Female	49	55	798
262	GP	Female	52	93	831
263	GP	Female	51	37	555
264	GP	Female	63	91	638
265	GP	Male	70	107	457
266	GP	Female	40	57	1104
267	GP	Female	39	87	501
268	GP	Female	52	100	582
269	GP	Female	60	120	508
270	GP	Male	71	70	561
271	GP	Female	65	92	618
272	GP	Female	50	92	563
273	GP	Female	75	83	1149
274	GP	Female	50	84	591
275	GP	Male	63	83	679
276	GP	Male	40	84	539
277	GP	Female	37	105	702
278	GP	Female	35	90	406
279	GP	Female	62	61	1175
280	GP	Female	58	100	540
281	GP	Female	54	77	621
282	GP	Male	52	109	596
283	GP	Female	39	100	442
284	GP	Male	62	67	675
285	GP	Female	43	88	1128
286	GP	Female	63	101	758
287	GP	Female	36	116	466
288	GP	Female	21	95	566
289	GP	Female	48	112	709
290	GP	Female	58	45	724
291	GP	Female	27	117	767
292	GP	Male	74	79	532
293	GP	Male	32	35	419
294	GP	Female	74	105	626
295	GP	Female	65	52	603
296	GP	Female	42	109	612
297	GP	Female	45	100	717
298	GP	Male	75	100	819
299	GP	Male	60	92	621
300	GP	Female	76	93	542
301	GP	Male	57	43	751
302	GP	Male	28	84	779
303	GP	Female	35	90	700
304	GP	Female	67	101	495
305	GP	Female	74	113	630
306	GP	Female	46	102	721
307	GP	Female	55	106	457
308	GP	Female	60	83	532
309	GP	Female	44	89	635
310	GP	Female	48	116	491
311	GP	Male	48	73	503
312	GP	Male	61	98	453
313	GP	Female	56	95	444
314	GP	Female	26	105	803
315	GP	Female	72	113	464
316	GP	Female	44	100	581
317	GP	Male	62	71	716
318	GP	Male	60	87	692
319	GP	Female	61	90	724
320	GP	Female	72	104	681
321	GP	Female	50	69	576
322	GP	Male	47	102	475
323	GP	Male	78	98	653
324	GP	Male	64	112	680
325	GP	Female	45	85	507
326	GP	Male	76	59	489
327	GP	Male	59	88	621
328	GP	Male	40	88	446
329	GP	Male	72	93	508
330	GP	Female	72	69	846
331	GP	Female	55	112	784
332	GP	Female	68	77	518
333	GP	Female	56	52	565
334	GP	Male	61	93	776
335	GP	Female	54	83	589
336	GP	Male	45	80	611
337	GP	Female	13	112	610
338	GP	Male	46	120	621
339	GP	Male	70	101	546
340	GP	Female	38	98	804
341	GP	Female	42	85	578
342	GP	Female	46	86	582
343	GP	Female	51	116	698
344	GP	Female	54	120	688
345	GP	Male	63	104	502
346	GP	Male	48	106	574
347	GP	Female	56	116	525
348	GP	Male	59	79	620
349	GP	Male	59	53	697
350	GP	Female	74	102	699
351	GP	Female	65	113	619
352	GP	Male	75	63	512
353	GP	Male	61	65	1014
354	GP	Male	60	88	486
355	GP	Female	60	88	595
356	GP	Female	52	117	657
357	GP	Female	57	109	601
358	GP	Male	48	65	656
359	GP	Female	41	102	663
360	GP	Female	40	116	678
361	GP	Male	45	69	645
362	GP	Male	58	70	544
363	GP	Female	70	97	820
364	GP	Male	48	84	1101
365	GP	Male	49	94	455
366	GP	Male	69	64	535
367	GP	Female	63	88	714
368	GP	Male	28	77	529
369	GP	Male	33	109	770
370	GP	Male	46	91	589
371	GP	Male	73	98	676
372	GP	Male	68	117	758
373	GP	Male	34	86	475
374	GP	Female	61	100	785
375	GP	Male	52	105	553
376	GP	Female	59	106	800
377	GP	Female	53	94	698
378	GP	Male	50	87	975
379	GP	Male	68	96	600
380	GP	Male	70	99	640
381	GP	Female	72	91	685
382	GP	Male	37	72	776
383	GP	Female	60	105	861
384	GP	Male	56	95	879
385	GP	Male	56	90	553
386	GP	Female	63	88	685
387	GP	Female	57	100	717
388	GP	Male	47	86	704
389	GP	Male	56	86	688
390	GP	Female	26	41	824
391	GP	Female	33	94	715
392	GP	Female	49	94	645
393	GP	Male	48	96	508
394	GP	Female	48	108	751
395	GP	Male	55	64	643
396	GP	Female	49	120	865
397	GP	Male	48	120	1149
398	GP	Male	66	99	704
399	GP	Female	69	104	842
400	GP	Male	33	96	521
401	GP	Male	62	112	522
402	GP	Male	50	97	641
403	GP	Male	57	105	580
404	GP	Male	66	84	552
405	GP	Male	11	98	689
406	GP	Female	80	108	1010
407	GP	Male	53	99	533
408	GP	Male	51	80	534
409	GP	Male	69	86	626
410	GP	Female	41	76	883
411	GP	Female	78	74	950
412	GP	Female	43	108	1382
413	GP	Male	72	48	785
414	GP	Male	79	87	547
415	GP	Male	44	107	536
416	GP	Male	78	65	576
417	GP	Male	30	75	543
418	GP	Male	60	82	610
419	GP	Male	35	64	513
420	GP	Male	65	112	778
421	GP	Male	23	87	704
422	GP	Male	65	60	643
423	GP	Male	50	77	668
424	GP	Male	46	101	634
425	GP	Male	41	113	572
426	GP	Female	42	89	939
427	GP	Male	45	79	633
428	GP	Male	45	113	795
429	GP	Female	42	120	1014
430	GP	Male	40	103	658
431	GP	Male	62	91	712
432	GP	Male	55	109	805
433	GP	Male	56	109	718
434	GP	Male	74	86	862
435	GP	Male	60	41	1019
436	GP	Male	62	74	787
437	GP	Male	64	45	1074
438	GP	Male	65	95	761
439	GP	Male	56	116	698
440	GP	Male	68	65	1049
441	GP	Female	69	116	671
442	GP	Male	59	27	806
443	GP	Male	42	90	983
444	GP	Male	53	91	822
445	GP	Male	65	87	1182
446	GP	Male	65	98	983
447	GP	Male	55	88	528
448	GP	Male	53	82	468
449	GP	Male	64	82	892
450	GP	Female	55	109	1452
451	GP	Female	59	95	1463
452	GP	Male	47	93	1696
453	GP	Male	37	116	1414
454	GP	Female	20	93	1883
455	GP	Male	70	79	1017
456	GP	Male	6	41	2245
457	GP	Male	68	108	2259
458	GP	Female	61	108	634
459	GP	Female	74	51	3001
460	GP	Male	39	80	2898
461	GP	Male	41	93	3879
462	GP	Female	58	102	511
463	GP	Female	55	106	518
464	GP	Male	62	45	574
465	GP	Male	56	79	1117
466	GP	Male	47	86	928
467	GP	Male	60	99	649
468	GP	Female	24	67	-

## Sheet: Word-picture recall and TMBdata
Participant	Group	Sex at birth	Word-picture recall score	TMB Forward Digit Span Result	TMB Backward Digit Span Result	TMB Digit Symbol Matching	TMB Verbal Paired Associates Result	TMB Visual Paired Associates Result
30	XLI	Male	66	6	4	44	16	13
32	XLI	Male	78	7	6	34	14	18
56	XLI	Female	98	5	5	45	15	22
96	XLI	Female	86	8	9	61	24	23
98	XLI	Female	101	5	4	38	7	19
140	IV	Male	64	7	6	37	23	17
143	IV	Female	84	6	5	40	10	12
172	IV	Female	105	7	7	53	25	19
206	IV	Male	110	8	8	43	24	21
211	IV	Female	93	4	3	34	7	15
